# Supplementary material for: Mapping Handgrip Strength Research in Sports Performance: A Bibliometric Review of Applications, Trends, and Future Directions
Source: Sports (Basel). 2026 Mar 4;14(3):101. doi: 10.3390/sports14030101 (PMC13030412; doi:10.3390/sports14030101)
Supplement: Supplementary file 1 [file sports-14-00101-s001.zip › Anexe I. Most Cited Papers.xlsx]

## Sheet: Hoja1
	Publication Type	Author Full Names	Article Title	Source Title	Language	Document Type	Author Keywords	Keywords Plus	Times Cited, WoS Core	180 Day Usage Count	Since 2013 Usage Count	Publisher	Journal Abbreviation	Publication Year	DOI	DOI Link	WoS Categories	IDS Number	Pubmed Id	UT (Unique WOS ID)	Web of Science Record
1	J	Cronin, John; Lawton, Trent; Harris, Nigel; Kilding, Andrew; McMaster, Daniel T.	A BRIEF REVIEW OF HANDGRIP STRENGTH AND SPORT PERFORMANCE [21]	JOURNAL OF STRENGTH AND CONDITIONING RESEARCH	English	Review	grip strength; grip force; reliability; validity; athletes	LOWER-BODY STRENGTH; CLUB HEAD SPEED; ELITE WATER POLO; GRIP-STRENGTH; THROWING VELOCITY; PINCH STRENGTH; FLEXIBILITY CHARACTERISTICS; PHYSIOLOGICAL DETERMINANTS; SWIMMING PERFORMANCE; TENNIS PERFORMANCE	137	1	61	LIPPINCOTT WILLIAMS & WILKINS	J STRENGTH COND RES	2017	10.1519/JSC.0000000000002149	http://dx.doi.org/10.1519/JSC.0000000000002149	Sport Sciences	FO2OQ	28820854	WOS:000416619300029	View Full Record in Web of Science
2	J	Moliner-Urdiales, D.; Ruiz, J. R.; Ortega, F. B.; Jimenez-Pavon, D.; Vicente-Rodriguez, G.; Rey-Lopez, J. P.; Martinez-Gomez, D.; Casajus, J. A.; Mesana, M. I.; Marcos, A.; Noriega-Borge, M. J.; Sjostrom, M.; Castillo, M. J.; Moreno, L. A.	Secular trends in health-related physical fitness in Spanish adolescents The AVENA and HELENA Studies [42]	JOURNAL OF SCIENCE AND MEDICINE IN SPORT	English	Article	Cardiorespiratory fitness; Muscular strength; Youth; Physical activity	SHUTTLE RUN TEST; ANTHROPOMETRIC MEASUREMENTS; TEST-PERFORMANCE; AEROBIC FITNESS; CHILDREN; NUTRITION; YOUTH; HARMONIZATION; RELIABILITY; MULTICENTER	131	2	81	SPORTS MEDICINE AUSTRALIA	J SCI MED SPORT	2010	10.1016/j.jsams.2010.03.004	http://dx.doi.org/10.1016/j.jsams.2010.03.004	Sport Sciences	681HV	20452281	WOS:000284302900006	View Full Record in Web of Science
3	J	Watts, PB; Joubert, LM; Lish, AK; Mast, JD; Wilkins, B	Anthropometry of young competitive sport rock climbers [49]	BRITISH JOURNAL OF SPORTS MEDICINE	English	Article		PHYSIOLOGICAL-RESPONSES; BODY FATNESS; ENDURANCE; STRENGTH; ELITE	107	1	48	B M J PUBLISHING GROUP	BRIT J SPORT MED	2003	10.1136/bjsm.37.5.420	http://dx.doi.org/10.1136/bjsm.37.5.420	Sport Sciences	726FU	14514533	WOS:000185588900011	View Full Record in Web of Science
4	J	Watts, PB; Daggett, M; Gallagher, P; Wilkins, B	Metabolic response during sport rock climbing and the effects of active versus passive recovery [50]	INTERNATIONAL JOURNAL OF SPORTS MEDICINE	English	Article	rock climbing; oxygen uptake; recovery oxygen; blood lactate	PHYSIOLOGICAL-RESPONSES; EXERCISE; LACTATE; CLIMBERS	102	0	51	GEORG THIEME VERLAG KG	INT J SPORTS MED	2000	10.1055/s-2000-302	http://dx.doi.org/10.1055/s-2000-302	Sport Sciences	313JV	10834350	WOS:000086997300008	View Full Record in Web of Science
5	J	Balas, Jiri; Pecha, Ondrej; Martin, Andrew J.; Cochrane, Darryl	Hand-arm strength and endurance as predictors of climbing performance [51]	EUROPEAN JOURNAL OF SPORT SCIENCE	English	Article	Sport climbing; strength; performance prediction; structural equation modelling; mediator	UNTRAINED SEDENTARY SUBJECTS; TRAINED ROCK CLIMBERS; FLEXIBILITY CHARACTERISTICS; RECREATIONAL CLIMBERS; FINGER ENDURANCE; PHYSIOLOGY; ELITE; DETERMINANTS; FATIGUE	93	2	76	TAYLOR & FRANCIS LTD	EUR J SPORT SCI	2012	10.1080/17461391.2010.546431	http://dx.doi.org/10.1080/17461391.2010.546431	Sport Sciences	914CL		WOS:000301926200004	View Full Record in Web of Science
6	J	Saul, Dominik; Steinmetz, Gino; Lehmann, Wolfgang; Schilling, Arndt E.	Determinants for success in climbing: A systematic review [52]	JOURNAL OF EXERCISE SCIENCE & FITNESS	English	Review	Climbing; Performance; Bouldering; Biomechanics; Physiology	INTERMEDIATE ROCK CLIMBERS; CENTER-OF-MASS; PHYSIOLOGICAL-RESPONSES; FLEXIBILITY CHARACTERISTICS; FINGER ENDURANCE; ACTIVE RECOVERY; SPORT CLIMBERS; SKILL TRANSFER; GRIP STRENGTH; LEG MOVEMENT	90	7	111	ELSEVIER SINGAPORE PTE LTD	J EXERC SCI FIT	2019	10.1016/j.jesf.2019.04.002	http://dx.doi.org/10.1016/j.jesf.2019.04.002	Sport Sciences	IX4MO	31193395	WOS:000485660500002	View Full Record in Web of Science
7	J	Javier Diaz-Lara, Francisco; Del Coso, Juan; Manuel Garcia, Jose; Portillo, Luis J.; Areces, Francisco; Abian-Vicen, Javier	Caffeine improves muscular performance in elite Brazilian Jiu-jitsu athletes [53]	EUROPEAN JOURNAL OF SPORT SCIENCE	English	Article	Testing; strength; fatigue	BULL ENERGY DRINK; ANAEROBIC PERFORMANCE; PHYSICAL PERFORMANCE; STRENGTH; INGESTION; RELIABILITY; COMPETITION; MECHANISMS; ENDURANCE; PLAYERS	72	0	77	TAYLOR & FRANCIS LTD	EUR J SPORT SCI	2016	10.1080/17461391.2016.1143036	http://dx.doi.org/10.1080/17461391.2016.1143036	Sport Sciences	DV4JG	26863885	WOS:000382891300025	View Full Record in Web of Science
8	J	Cai, C.; Au, I. P. H.; An, W.; Cheung, R. T. H.	Facilitatory and inhibitory effects of Kinesio tape: Fact or fad? [54]	JOURNAL OF SCIENCE AND MEDICINE IN SPORT	English	Article	Taping; Performance; Strength	MUSCLE STRENGTH; GRIP STRENGTH; TRIAL; PERFORMANCE	63	1	28	ELSEVIER SCI LTD	J SCI MED SPORT	2016	10.1016/j.jsams.2015.01.010	http://dx.doi.org/10.1016/j.jsams.2015.01.010	Sport Sciences	DB8FP	25687484	WOS:000368752900004	View Full Record in Web of Science
9	J	Gineviciene, Valentina; Pranculis, Aidas; Jakaitiene, Audrone; Milasius, Kazys; Kucinskas, Vaidutis	Genetic Variation of the Human ACE and ACTN3 Genes and Their Association With Functional Muscle Properties in Lithuanian Elite Athletes [55]	MEDICINA-LITHUANIA	English	Article	ACE; ACTN3; physiological parameters; physical performance	STRENGTH; GENOTYPE; ALPHA-ACTININ-3	59	0	15	MDPI	MEDICINA-LITHUANIA	2011	10.3390/medicina47050040	http://dx.doi.org/10.3390/medicina47050040	Medicine, General & Internal	845NX	21956137	WOS:000296830900006	View Full Record in Web of Science
10	J	Van Cutsem, Jeroen; Roelands, Bart; Pluym, Bert; Tassignon, Bruno; Verschueren, Jo; De Pauw, Kevin; Meeusen, Romain	Can Creatine Combat the Mental Fatigue-associated Decrease in Visuomotor Skills? [56]	MEDICINE AND SCIENCE IN SPORTS AND EXERCISE	English	Article	CREATINE SUPPLEMENTATION; PHOSPHOCREATINE; MENTAL EXERTION; COGNITIVE FATIGUE; VISUOMOTOR RESPONSE TIME; COGNITIVE PERFORMANCE	SLEEP-DEPRIVATION; HUMAN BRAIN; SUPPLEMENTATION; PERFORMANCE; INHIBITION; STRENGTH; EXERCISE; LACTATE	48	2	48	LIPPINCOTT WILLIAMS & WILKINS	MED SCI SPORT EXER	2020	10.1249/MSS.0000000000002122	http://dx.doi.org/10.1249/MSS.0000000000002122	Sport Sciences	KC0KO	31403610	WOS:000506876400014	View Full Record in Web of Science
11	J	Ribeiro, Evaldo, Jr.; Neave, Nick; Morais, Rosana Nogueiro; Kilduff, Liam; Taylor, Suzan R.; Butovskaya, Marina; Fink, Bernhard; Manning, John T.	Digit ratio (2D:4D), testosterone, cortisol, aggression, personality and hand-grip strength: Evidence for prenatal effects on strength [57]	EARLY HUMAN DEVELOPMENT	English	Article	Digit ratio; Testosterone; Aggression; Hand-grip strength	SALIVARY TESTOSTERONE; MUSCLE STRENGTH; GRIP STRENGTH; 2D/4D; MEN; BEHAVIOR; IMPACT; VIDEO; 2ND	47	0	108	ELSEVIER IRELAND LTD	EARLY HUM DEV	2016	10.1016/j.earlhumdev.2016.04.003	http://dx.doi.org/10.1016/j.earlhumdev.2016.04.003	Obstetrics & Gynecology; Pediatrics	DV5ZM	27393866	WOS:000383009200005	View Full Record in Web of Science
12	J	Fukuda, David H.; Stout, Jeffrey R.; Kendall, Kristina L.; Smith, Abbie E.; Wray, Mandy E.; Hetrick, Robert P.	The effects of tournament preparation on anthropometric and sport-specific performancemeasures in youth judo athletes [58]	JOURNAL OF STRENGTH AND CONDITIONING RESEARCH	English	Article	children; adolescents; martial arts; exercise; body composition; jump ability	PHYSIOLOGICAL PROFILES; PHYSICAL-FITNESS; BODY DENSITY; ELITE; RELIABILITY	45	1	53	LIPPINCOTT WILLIAMS & WILKINS	J STRENGTH COND RES	2013	10.1519/JSC.0b013e31825423b3	http://dx.doi.org/10.1519/JSC.0b013e31825423b3	Sport Sciences	086WB	22476167	WOS:000314718600008	View Full Record in Web of Science
13	J	Dubnov-Raz, Gal; Livne, Netachen; Raz, Raanan; Cohen, Avner H.; Constantini, Naama W.	Vitamin D Supplementation and Physical Performance in Adolescent Swimmers [59]	INTERNATIONAL JOURNAL OF SPORT NUTRITION AND EXERCISE METABOLISM	English	Article	cholecalciferol; swimming; athletes; sport; youth	CLINICAL-PRACTICE GUIDELINE; 25-HYDROXYVITAMIN D; MUSCLE FUNCTION; D DEFICIENCY; CONTROLLED-TRIAL; D INSUFFICIENCY; DOSE-RESPONSE; PREVALENCE; DANCERS; HEALTH	44	2	33	HUMAN KINETICS PUBL INC	INT J SPORT NUTR EXE	2015	10.1123/ijsnem.2014-0180	http://dx.doi.org/10.1123/ijsnem.2014-0180	Nutrition & Dietetics; Sport Sciences	CS2XA	25203157	WOS:000361934100001	View Full Record in Web of Science
14	J	Medernach, Jerry P. J.; Kleinoeder, Heinz; Loetzerich, Helmut H. H.	Fingerboard in competitive bouldering: training effects on grip strength and endurance [60]	JOURNAL OF STRENGTH AND CONDITIONING RESEARCH	English	Article	hangboard; dead hangs; finger hangs	FLEXOR MUSCLES; ROCK; PHYSIOLOGY	44	1	45	LIPPINCOTT WILLIAMS & WILKINS	J STRENGTH COND RES	2015	10.1519/JSC.0000000000000873	http://dx.doi.org/10.1519/JSC.0000000000000873	Sport Sciences	CP3VE	26203738	WOS:000359809900026	View Full Record in Web of Science
15	J	Bonitch-Gongora, Juan G.; Almeida, Filipa; Padial, Paulino; Bonitch-Dominguez, Juan G.; Feriche, Belen	Maximal isometric handgrip strength and endurance differences between elite and non-elite young judo athletes [61]	ARCHIVES OF BUDO	English	Article	Handgrip force; Muscular Endurance; Fatigue; Judo Performance; Combat Sports	GRIP STRENGTH; PHYSICAL-FITNESS; REFERENCE VALUES; PERFORMANCE; MEN; DIMENSIONS; HANDBALL; PROFILE; JUNIOR; WOMEN	43	1	21	INT SCIENTIFIC INFORMATION, INC	ARCH BUDO	2013			Sport Sciences	AD9CY		WOS:000333563500001	View Full Record in Web of Science
16	J	Glenn, Jordan M.; Gray, Michelle; Jensen, Austen; Stone, Matthew S.; Vincenzo, Jennifer L.	Acute citrulline-malate supplementation improves maximal strength and anaerobic power in female, masters athletes tennis players [62]	EUROPEAN JOURNAL OF SPORT SCIENCE	English	Article	Ergogenic aid; nitric-oxide; Wingate; amino-acid; sport performance; aging	BETA-ALANINE SUPPLEMENTATION; PERFORMANCE; PHYSIOLOGY; MUSCLE; WOMEN	42	2	48	TAYLOR & FRANCIS LTD	EUR J SPORT SCI	2016	10.1080/17461391.2016.1158321	http://dx.doi.org/10.1080/17461391.2016.1158321	Sport Sciences	DV4JG	27017895	WOS:000382891300027	View Full Record in Web of Science
17	J	Andreato, Leonardo Vidal; Franzoi de Moraes, Solange Marta; Del Conti Esteves, Joao Victor; Miranda, Mario Luiz; Pastorio, Juliana Jacques; Pastorio, Eloa Jacques; Magnani Branco, Braulio Henrique; Franchini, Emerson	Psychological, physiological, performance and perceptive responses to brazilian jiu-jitsu combats [63]	KINESIOLOGY	English	Article	combat sports; rating of perceived exertion; energy demands	PERCEIVED EXERTION; SALIVARY CORTISOL; IMMUNOGLOBULIN-A; EXERCISE; STRESS	40	0	32	UNIV ZAGREB, FAC KINESIOLOGY	KINESIOLOGY	2014			Rehabilitation; Sport Sciences	AN1EP		WOS:000340325800005	View Full Record in Web of Science
18	J	Javier Diaz-Lara, Francisco; Garcia Garcia, Jose Manuel; Monteiro, Luis Fernandes; Abian-Vicen, Javier	Body composition, isometric hand grip and explosive strength leg - similarities and differences between novices and experts in an international competition of Brazilian jiu jitsu [47]	ARCHIVES OF BUDO	English	Article	art of defence; combat sports; Countermovement Jump; force platform; sport performance	ELITE; TESTS; JUDO; RELIABILITY; PERFORMANCE; POWER; MEN	38	0	29	INT SCIENTIFIC INFORMATION, INC	ARCH BUDO	2014			Sport Sciences	AY2TB		WOS:000347440800001	View Full Record in Web of Science
19	J	Lesinski, Melanie; Schmelcher, Aline; Herz, Michael; Puta, Christian; Gabriel, Holger; Arampatzis, Adamantios; Laube, Gunnar; Buesch, Dirk; Granacher, Urs	Maturation-, age-, and sex-specific anthropometric and physical fitness percentiles of German elite young athletes [48]	PLOS ONE	English	Article		BIOLOGICAL MATURATION; RELIABILITY; VALIDITY; PERFORMANCE; PHYSIOLOGY; MATURITY; CHILDREN; INJURY; TALENT	35	0	19	PUBLIC LIBRARY SCIENCE	PLOS ONE	2020	10.1371/journal.pone.0237423	http://dx.doi.org/10.1371/journal.pone.0237423	Multidisciplinary Sciences	NE5VG	32790710	WOS:000562668300004	View Full Record in Web of Science
20	J	Schutte, Nienke M.; Nederend, Ineke; Hudziak, James J.; de Geus, Eco J. C.; Bartels, Meike	Differences in Adolescent Physical Fitness: A Multivariate Approach and Meta-analysis [64]	BEHAVIOR GENETICS	English	Article	Physical fitness; Twin study; Heritability; Exercise ability; Meta-analysis	MUSCLE STRENGTH; HERITABILITY; EXERCISE; TWIN; PARTICIPATION; CHILDHOOD; BEHAVIOR	35	0	28	SPRINGER	BEHAV GENET	2016	10.1007/s10519-015-9754-2	http://dx.doi.org/10.1007/s10519-015-9754-2	Behavioral Sciences; Genetics & Heredity; Psychology, Multidisciplinary	DD7WO	26481792	WOS:000370135800006	View Full Record in Web of Science
21	J	Gomez-Bruton, Alejandro; Marin-Puyalto, Jorge; Muniz-Pardos, Borja; Matute-Llorente, Angel; Del Coso, Juan; Gomez-Cabello, Alba; Vicente-Rodriguez, German; Casajus, Jose A.; Lozano-Berges, Gabriel	Does Acute Caffeine Supplementation Improve Physical Performance in Female Team-Sport Athletes? Evidence from a Systematic Review and Meta-Analysis [65]	NUTRIENTS	English	Review	soccer; volleyball; basketball; ergogenic aid; elite athletes; sports performance	ENERGY DRINK; SPRINT PERFORMANCE; INGESTION; EXERCISE	32	4	49	MDPI	NUTRIENTS	2021	10.3390/nu13103663	http://dx.doi.org/10.3390/nu13103663	Nutrition & Dietetics	WT8LY	34684665	WOS:000716112000001	View Full Record in Web of Science
22	J	Malina, Robert M.; Slawinska, Teresa; Ignasiak, Zofia; Rozek, Krystyna; Kochan, Katarzyna; Domaradzki, Jaroslaw; Fugiel, Jaroslaw	Sex Differences in Growth and Performance of Track and Field Athletes 11-15 Years [66]	JOURNAL OF HUMAN KINETICS	English	Article	athletics; power; strength; speed; youth sports	GIRLS; SPORT; BOYS	31	0	20	ACAD PHYSICAL EDUCATION-KATOWICE	J HUM KINET	2010	10.2478/v10078-010-0023-4	http://dx.doi.org/10.2478/v10078-010-0023-4	Sport Sciences	616GL		WOS:000279197000009	View Full Record in Web of Science
23	J	Pasanen, Brooke E.; Tomkinson, Jordan M.; Dufner, Trevor J.; Park, Chan Woong; Fitzgerald, John S.; Tomkinson, Grant R.	The relationship between digit ratio (2D:4D) and muscular fitness: A systematic review and meta-analysis [67]	AMERICAN JOURNAL OF HUMAN BIOLOGY	English	Review		HANDGRIP STRENGTH; GRIP STRENGTH; SALIVARY TESTOSTERONE; SEXUAL ORIENTATION; MUSCLE STRENGTH; 2ND; 2D/4D; LENGTH; ELITE; MEN	30	2	13	WILEY	AM J HUM BIOL	2022	10.1002/ajhb.23657	http://dx.doi.org/10.1002/ajhb.23657	Anthropology; Biology	ZK9IU	34331730	WOS:000679681100001	View Full Record in Web of Science
24	J	Torres-Ronda, Lorena; Sanchez-Medina, Luis; Gonzalez-Badillo, Juan J.	Muscle strength and golf performance: A critical review [68]	JOURNAL OF SPORTS SCIENCE AND MEDICINE	English	Review	Golf swing; driving distance; club head speed; resistance training; strength assessment	CLUB HEAD SPEED; LOWER-BODY STRENGTH; PHYSICAL-FITNESS; MAXIMUM STRENGTH; EXERCISE PROGRAM; FLEXIBILITY; VELOCITY; POWER; SPECIFICITY; VARIABLES	29	0	45	JOURNAL SPORTS SCIENCE & MEDICINE	J SPORT SCI MED	2011			Sport Sciences	738ZG	24149290	WOS:000288680500002	View Full Record in Web of Science
25	J	Lopez-Samanes, Alvaro; Perez-Lopez, Alberto; Moreno-Perez, Victor; Nakamura, Fabio Yuzo; Acebes-Sinchez, Jorge; Quintana-Milla, Inaki; Sanchez-Oliver, Antonio J.; Moreno-Perez, Diego; Fernandez-Elias, Valentin Emilio; Dominguez, Raul	Effects of Beetroot Juice Ingestion on Physical Performance in Highly Competitive Tennis Players [69]	NUTRIENTS	English	Article	NO precursors; racket sports; intermittent sports; ergogenic aid	DIETARY NITRATE SUPPLEMENTATION; REPEATED-SPRINT PERFORMANCE; IMPROVES SPRINT; ERGOGENIC AIDS; NITRIC-OXIDE; IMPACT; POWER; PHYSIOLOGY; INTENSITY; EXERCISE	28	6	55	MDPI	NUTRIENTS	2020	10.3390/nu12020584	http://dx.doi.org/10.3390/nu12020584	Nutrition & Dietetics	KY3GF	32102263	WOS:000522458700311	View Full Record in Web of Science
